# Supplementary material for: ﻿Tarennapendula (Rubiaceae), a new species from Guangxi, China
Source: PhytoKeys. 2025 Jun 3;257:1–8. doi: 10.3897/phytokeys.257.148816 (PMC12152486; doi:10.3897/phytokeys.257.148816)
Supplement: XML Treatment for Tarenna pendula [file phytokeys.257.148816-treatment1.xml]

<!DOCTYPE tp:taxon-treatment
  PUBLIC "-//TaxonX//DTD Taxonomic Treatment Publishing DTD v0 20100105//EN" "tax-treatment-NSO.dtd">
<tp:taxon-treatment xmlns:tp="http://www.plazi.org/taxpub"><tp:treatment-meta><kwd-group><label>Taxon classification</label><kwd>
              <named-content content-type="kingdom">Plantae</named-content>
            </kwd><kwd>
              <named-content content-type="order">Gentianales</named-content>
            </kwd><kwd>
              <named-content content-type="family">Rubiaceae</named-content>
            </kwd></kwd-group><mixed-citation publication-type="journal"><person-group><name><surname>Qin</surname><given-names>Yong-Hua</given-names></name><name><surname>Bussmann</surname><given-names>Rainer W.</given-names></name><name><surname>Liu</surname><given-names>Zhi-Rong</given-names></name><name><surname>Li</surname><given-names>Man</given-names></name><name><surname>Xia</surname><given-names>Chang-Ying</given-names></name><name><surname>Wu</surname><given-names>Wang-Hui</given-names></name><name><surname>Yu</surname><given-names>Sheng-Xiang</given-names></name></person-group><article-title>﻿<italic><tp:taxon-name><tp:taxon-name-part taxon-name-part-type="genus" reg="Tarenna">Tarenna</tp:taxon-name-part><tp:taxon-name-part taxon-name-part-type="species" reg="pendula">pendula</tp:taxon-name-part></tp:taxon-name></italic> (<tp:taxon-name><tp:taxon-name-part taxon-name-part-type="family">Rubiaceae</tp:taxon-name-part></tp:taxon-name>), a new species from Guangxi, China</article-title><source>PhytoKeys</source><day>03</day><month>06</month><year>2025</year><volume>257</volume><fpage>1</fpage><lpage>8</lpage><pub-id pub-id-type="doi">10.3897/phytokeys.257.148816</pub-id></mixed-citation></tp:treatment-meta><tp:nomenclature><label>﻿</label><tp:taxon-name>
            <object-id xmlns:xlink="http://www.w3.org/1999/xlink" content-type="arpha" xlink:type="simple">490566F8-EFB6-5F61-991B-5D21C3716FCB</object-id>
            <tp:taxon-name-part taxon-name-part-type="genus" reg="Tarenna">Tarenna</tp:taxon-name-part>
            <tp:taxon-name-part taxon-name-part-type="species" reg="pendula">pendula</tp:taxon-name-part>
            <object-id xmlns:xlink="http://www.w3.org/1999/xlink" content-type="ipni" xlink:type="simple">urn:lsid:ipni.org:names:77361544-1</object-id>
          </tp:taxon-name><tp:taxon-authority>Y.H.Qin, S.X.Yu &amp; W.H.Wu</tp:taxon-authority><tp:taxon-status xmlns:xlink="http://www.w3.org/1999/xlink" xlink:type="simple">sp. nov.</tp:taxon-status><xref ref-type="fig" rid="F1">Figs 1</xref><xref ref-type="fig" rid="F2">, 2</xref><xref ref-type="fig" rid="F3">, 3</xref></tp:nomenclature><tp:treatment-sec sec-type="diagnosis" id="SECID0E3GAC"><title>Diagnosis.</title><p>Similar to <italic><tp:taxon-name><tp:taxon-name-part taxon-name-part-type="genus" reg="Tarenna">Tarenna</tp:taxon-name-part><tp:taxon-name-part taxon-name-part-type="species" reg="tsangii">tsangii</tp:taxon-name-part></tp:taxon-name></italic>, but distinguished by its small form, asymmetrical leaves, vegetative leaves larger than inflorescence leaves, blades adaxially pilosulous, pendulous inflorescences, longer pedicels (15–35 mm vs. 4–7 mm in <italic><tp:taxon-name><tp:taxon-name-part taxon-name-part-type="genus" reg="Tarenna">T.</tp:taxon-name-part><tp:taxon-name-part taxon-name-part-type="species" reg="tsangii">tsangii</tp:taxon-name-part></tp:taxon-name></italic>), shorter corolla tubes (1–1.4 cm vs. 1.8–1.9 cm), multiple ovules per locule (vs. 2), and sparsely pubescent fruits with 13–19 seeds (vs. glabrous fruit containing only 4 seeds).</p></tp:treatment-sec><tp:treatment-sec sec-type="material" id="SECID0EYHAC"><title>Type.</title><p>China • Guangxi Autonomous Region: Baise City, Napo County, Defu Nature Reserve, bamboo understory on Baxiong Mountain, 1380 m a.s.l., <named-content xmlns:xlink="http://www.w3.org/1999/xlink" content-type="dwc:verbatimCoordinates" xlink:type="simple"><named-content content-type="geo-json" specific-use="{&#34;type&#34;:&#34;Point&#34;,&#34;coordinates&#34;:[105.784845,23.292437]}" id="NCID0EBIAC" xlink:type="simple">23.292437°N, 105.784845°E</named-content></named-content>, 8 July 2021, <italic>Yonghua Qin YH2021075</italic> (holotype: PE, isotype: IBK).</p></tp:treatment-sec><tp:treatment-sec sec-type="Paratypes" id="SECID0EIIAC"><title>Paratypes.</title><p>China • Guangxi Autonomous Region: Baise City, Napo County, Defu Nature Reserve, bamboo understory in evergreen broadleaf forest on southern slope of Baxiong Mountain, 1380 m a.s.l., <named-content xmlns:xlink="http://www.w3.org/1999/xlink" content-type="dwc:verbatimCoordinates" xlink:type="simple"><named-content content-type="geo-json" specific-use="{&#34;type&#34;:&#34;Point&#34;,&#34;coordinates&#34;:[105.784899,23.292451]}" id="NCID0ERIAC" xlink:type="simple">23.292451°N, 105.784899°E</named-content></named-content>, 30 May 2023, <italic>Yonghua Qin YH2023069</italic> (PE, IBK); • Baise City, Napo County, Defu Nature Reserve, bamboo understory in evergreen broadleaf forest on the southern slope of Baxiong Mountain, 1380 m a.s.l., <named-content xmlns:xlink="http://www.w3.org/1999/xlink" content-type="dwc:verbatimCoordinates" xlink:type="simple"><named-content content-type="geo-json" specific-use="{&#34;type&#34;:&#34;Point&#34;,&#34;coordinates&#34;:[105.784794,23.292485]}" id="NCID0E2IAC" xlink:type="simple">23.292485°N, 105.7847944°E</named-content></named-content>, 7 September 2023, <italic>Yonghua Qin YH2023116</italic> (PE, IBK).</p><fig id="F1" position="float" orientation="portrait"><object-id xmlns:xlink="http://www.w3.org/1999/xlink" content-type="doi" xlink:type="simple">10.3897/phytokeys.257.148816.figure1</object-id><object-id xmlns:xlink="http://www.w3.org/1999/xlink" content-type="arpha" xlink:type="simple">3729A505-C3EE-539F-996E-6F2DCAE538E5</object-id><label>Figure 1.</label><caption><p><italic><tp:taxon-name><tp:taxon-name-part taxon-name-part-type="genus" reg="Tarenna">Tarenna</tp:taxon-name-part><tp:taxon-name-part taxon-name-part-type="species" reg="pendula">pendula</tp:taxon-name-part></tp:taxon-name></italic> sp. nov. <bold>A</bold> flowering branches <bold>B</bold> portion of inflorescence showing stipule <bold>C</bold> portion of stem showing stipule <bold>D</bold> portions of adaxial and abaxial leaf surfaces, (<bold>D1</bold>) pressure side of blade, (<bold>D2</bold>) low pressure side of blade <bold>E</bold> flower <bold>F</bold> stamen <bold>G</bold> longitudinally opened corolla showing the position of the stamens <bold>H</bold> pedicel, bracteoles, ovary and calyx <bold>I</bold> ovary, calyx, style and stigma <bold>J</bold> fruit <bold>K</bold> cross section of ovary <bold>L</bold> longitudinal section of fruit. Drawings by Lijie Zhu, based on type specimens.</p></caption><graphic xmlns:xlink="http://www.w3.org/1999/xlink" xlink:href="phytokeys-257-001_article-148816__-g001.jpg" position="float" orientation="portrait" xlink:type="simple" id="oo_1343931.jpg"><uri content-type="original_file" xlink:type="simple">https://binary.pensoft.net/fig/1343931</uri></graphic></fig></tp:treatment-sec><tp:treatment-sec sec-type="description" id="SECID0EWKAC"><title>Description.</title><p>Erect shrub up to 1–2 m tall, with a single main stem; branches flattened, shortly pilosulous, first year branchlets green, becoming brown or grayish-brown with age. Leaves opposite; petiole ca. 1 cm long, pilosulous; leaf blades asymmetrical, papery and blackish-brown when dried, oblong–obovate or oblanceolate, 4–17 cm × 1.5–4 cm, vegetative leaves large, 7–17 cm × 3–4 cm, inflorescence-supporting leaf pairs small, 4–7 cm × 1.5–3.5 cm, adaxially with adnate short hairs, abaxially scabrous and sparsely puberulent to subglabrous, with pubescence denser along principal veins, base cuneate, apex acuminate or shortly acuminate; midrib flat on upper surface, prominent on lower surface; secondary veins in 5–7 pairs, prominent on lower surface; stipules triangular, 3–5 mm, acuminate or apiculate when longer, persistent. Inflorescence corymbose, axillary or sometimes terminal, pendulous, 5–7 cm × ca. 3 cm, 3-5- or sometimes 9-flowered, shortly pedunculate, peduncles 3–8 mm, inflorescence axes and pedicels gray strigillose. Rachis unbranched. Flowers opposite on rachis, pedicels 1.5–3.5 cm long, proximal pedicels long, 2.5–3 cm long, distal pedicels short, 1.5–2 cm long. Calyx green, pilosulous; hypanthium portion cylindrical–urceolate, ca. 1 mm long; limb ca. 0.5 mm long, lobed for up to 1/2 of length. Corolla white, 1.5–1.9 cm long; tube cylindrical, ca. 5 mm long, inside at the upper part near the throat with dense hairs and at the lower part glabrous or sparsely pubescent, outside glabrous; lobes 5, contorted to the left in bud, oblong, 10–14 × 2–3 mm, with rounded apex, adaxial surface glabrous or sparsely pubescent at base, abaxial surface glabrous. Stamens inserted in corolla throat, alternating with corolla lobes, attached to the throat by a short filament; anthers yellowish-gray, linear, 8–10 mm long, basifixed, twisted after spreading. Style-stigma complex 1–1.2 cm long, exserted for 5–7 mm from corolla tube at anthesis; style sparsely pubescent at the middle; stigma fusiform, acentric apices. Ovary small, usually cup-shaped, 0.5–1 mm long, with 2 locules, each axile placenta with multiple ovules. Fruits berry-like, subglobose, 5–6 mm in diameter, with short persistent calyx teeth or calyx scar at the apex; seeds 13–19 per fruit, elliptic, 3–3.2 × 1.8–2 mm, brownish or black, testa rugose.</p><fig id="F2" position="float" orientation="portrait"><object-id xmlns:xlink="http://www.w3.org/1999/xlink" content-type="doi" xlink:type="simple">10.3897/phytokeys.257.148816.figure2</object-id><object-id xmlns:xlink="http://www.w3.org/1999/xlink" content-type="arpha" xlink:type="simple">583A1270-2ABF-5BD5-8A9B-85C8E7642C33</object-id><label>Figure 2.</label><caption><p><italic><tp:taxon-name><tp:taxon-name-part taxon-name-part-type="genus" reg="Tarenna">Tarenna</tp:taxon-name-part><tp:taxon-name-part taxon-name-part-type="species" reg="pendula">pendula</tp:taxon-name-part></tp:taxon-name></italic><bold>A</bold> habitat <bold>B</bold> flowering branch <bold>C</bold> pendulous cyme <bold>D</bold> flower (<bold>D1</bold>) and ovary and calyx (<bold>D2</bold>) <bold>E</bold> longitudinally opened corolla <bold>F</bold> ovary, calyx, style and stigma <bold>G</bold> fruiting branch <bold>H</bold> blade in adaxial view (<bold>H1</bold>) and in abaxial view (<bold>H2</bold>) <bold>I</bold> young fruits in different developmental stages <bold>J</bold> unripe seeds clustered together (after removal of fruit wall) <bold>K</bold> unripe seeds.</p></caption><graphic xmlns:xlink="http://www.w3.org/1999/xlink" xlink:href="phytokeys-257-001_article-148816__-g002.jpg" position="float" orientation="portrait" xlink:type="simple" id="oo_1343932.jpg"><uri content-type="original_file" xlink:type="simple">https://binary.pensoft.net/fig/1343932</uri></graphic></fig></tp:treatment-sec><tp:treatment-sec sec-type="phenology" id="SECID0ERMAC"><title>Phenology.</title><p><italic><tp:taxon-name><tp:taxon-name-part taxon-name-part-type="genus" reg="Tarenna">Tarenna</tp:taxon-name-part><tp:taxon-name-part taxon-name-part-type="species" reg="pendula">pendula</tp:taxon-name-part></tp:taxon-name></italic> has been observed to flower from May to July, and to fruit from July to January.</p></tp:treatment-sec><tp:treatment-sec sec-type="distribution" id="SECID0ECNAC"><title>Distribution, habitat, and ecology.</title><p><italic><tp:taxon-name><tp:taxon-name-part taxon-name-part-type="genus" reg="Tarenna">Tarenna</tp:taxon-name-part><tp:taxon-name-part taxon-name-part-type="species" reg="pendula">pendula</tp:taxon-name-part></tp:taxon-name></italic> grows in southern subtropical evergreen broadleaf forests, particularly in mixed bamboo understory (<italic><tp:taxon-name><tp:taxon-name-part taxon-name-part-type="genus" reg="Indosasa">Indosasa</tp:taxon-name-part><tp:taxon-name-part taxon-name-part-type="species" reg="sinica">sinica</tp:taxon-name-part></tp:taxon-name></italic> C.D.Chu &amp; C.S.Chao), at 1380 m a.s.l. The species is only known from this single locality in Napo County, Guangxi Autonomous Region, China (Fig. <xref ref-type="fig" rid="F3">3</xref>).</p><fig id="F3" position="float" orientation="portrait"><object-id xmlns:xlink="http://www.w3.org/1999/xlink" content-type="doi" xlink:type="simple">10.3897/phytokeys.257.148816.figure3</object-id><object-id xmlns:xlink="http://www.w3.org/1999/xlink" content-type="arpha" xlink:type="simple">052A06D5-A54E-56FA-8D71-91647992CDB4</object-id><label>Figure 3.</label><caption><p>Distribution map of <italic><tp:taxon-name><tp:taxon-name-part taxon-name-part-type="genus" reg="Tarenna">Tarenna</tp:taxon-name-part><tp:taxon-name-part taxon-name-part-type="species" reg="pendula">pendula</tp:taxon-name-part></tp:taxon-name></italic> (triangle) and <italic><tp:taxon-name><tp:taxon-name-part taxon-name-part-type="genus" reg="Tarenna">Tarenna</tp:taxon-name-part><tp:taxon-name-part taxon-name-part-type="species" reg="tsangii">tsangii</tp:taxon-name-part></tp:taxon-name></italic> (dots).</p></caption><graphic xmlns:xlink="http://www.w3.org/1999/xlink" xlink:href="phytokeys-257-001_article-148816__-g003.jpg" position="float" orientation="portrait" xlink:type="simple" id="oo_1343933.jpg"><uri content-type="original_file" xlink:type="simple">https://binary.pensoft.net/fig/1343933</uri></graphic></fig></tp:treatment-sec><tp:treatment-sec sec-type="conservation status" id="SECID0EFPAC"><title>Conservation status.</title><p><italic><tp:taxon-name><tp:taxon-name-part taxon-name-part-type="genus" reg="Tarenna">Tarenna</tp:taxon-name-part><tp:taxon-name-part taxon-name-part-type="species" reg="pendula">pendula</tp:taxon-name-part></tp:taxon-name></italic> is only known from Baxiong Mountain, Defu Nature Reserve, Napo County, Guangxi, China with about 250 individuals recorded to date. Currently the species is only known from a single location. This location is inside a well-protected nature reserve, and as such, the species does not qualify for any threat condition. However, during fieldwork we noticed that the understory of the evergreen broadleaf forests in which <italic><tp:taxon-name><tp:taxon-name-part taxon-name-part-type="genus" reg="Tarenna">T.</tp:taxon-name-part><tp:taxon-name-part taxon-name-part-type="species" reg="pendula">pendula</tp:taxon-name-part></tp:taxon-name></italic> grows is being colonized by luxuriant bamboo, which may constitute a danger to the new species. A second possible threatening factor for this apparently rare and narrow-ranged species is a limited capacity of natural regeneration. The conservation status for <italic><tp:taxon-name><tp:taxon-name-part taxon-name-part-type="genus" reg="Tarenna">Tarenna</tp:taxon-name-part><tp:taxon-name-part taxon-name-part-type="species" reg="pendula">pendula</tp:taxon-name-part></tp:taxon-name></italic> thus needs further study. We therefore assess the species as Data Deficient.</p></tp:treatment-sec><tp:treatment-sec sec-type="etymology" id="SECID0ENAAE"><title>Etymology.</title><p>The specific epithet is derived from the pendulous inflorescence, which differs from several other <italic><tp:taxon-name><tp:taxon-name-part taxon-name-part-type="genus" reg="Tarenna">Tarenna</tp:taxon-name-part></tp:taxon-name></italic> spp. in the area.</p></tp:treatment-sec><tp:treatment-sec sec-type="Vernacular name" id="SECID0E1AAE"><title>Vernacular name.</title><p><italic><tp:taxon-name><tp:taxon-name-part taxon-name-part-type="genus" reg="Chuixiu">Chuixiu</tp:taxon-name-part><tp:taxon-name-part taxon-name-part-type="species" reg="wukoushu">wukoushu</tp:taxon-name-part></tp:taxon-name></italic> in Mandarin Chinese, which translates to ‘pendulous <italic><tp:taxon-name><tp:taxon-name-part taxon-name-part-type="genus" reg="Tarenna">Tarenna</tp:taxon-name-part></tp:taxon-name></italic>’.</p></tp:treatment-sec><tp:treatment-sec sec-type="Similar species" id="SECID0ESBAE"><title>Similar species.</title><p><italic><tp:taxon-name><tp:taxon-name-part taxon-name-part-type="genus" reg="Tarenna">Tarenna</tp:taxon-name-part><tp:taxon-name-part taxon-name-part-type="species" reg="pendula">pendula</tp:taxon-name-part></tp:taxon-name></italic> is similar to <italic><tp:taxon-name><tp:taxon-name-part taxon-name-part-type="genus" reg="Tarenna">T.</tp:taxon-name-part><tp:taxon-name-part taxon-name-part-type="species" reg="tsangii">tsangii</tp:taxon-name-part></tp:taxon-name></italic> but is easily distinguished by its small form. Further diagnostic morphological characters of the new species and related species are presented in Table <xref ref-type="table" rid="T1">1</xref>. Character information about relevant species is retrieved from Flora of China (<xref ref-type="bibr" rid="B2">Chen and Taylor 2011</xref>).</p><table-wrap id="T1" position="float" orientation="portrait"><label>Table 1.</label><caption><p>Morphological comparison of <italic><tp:taxon-name><tp:taxon-name-part taxon-name-part-type="genus" reg="Tarenna">Tarenna</tp:taxon-name-part><tp:taxon-name-part taxon-name-part-type="species" reg="pendula">pendula</tp:taxon-name-part></tp:taxon-name></italic> and <italic><tp:taxon-name><tp:taxon-name-part taxon-name-part-type="genus" reg="Tarenna">T.</tp:taxon-name-part><tp:taxon-name-part taxon-name-part-type="species" reg="tsangii">tsangii</tp:taxon-name-part></tp:taxon-name></italic>.</p></caption><table id="TID0EASAE" rules="all"><tbody><tr><th rowspan="1" colspan="1"/><th rowspan="1" colspan="1">
                    <italic>
                      <tp:taxon-name><tp:taxon-name-part taxon-name-part-type="genus" reg="Tarenna">T.</tp:taxon-name-part><tp:taxon-name-part taxon-name-part-type="species" reg="pendula">pendula</tp:taxon-name-part></tp:taxon-name>
                    </italic>
                  </th><th rowspan="1" colspan="1">
                    <italic>
                      <tp:taxon-name><tp:taxon-name-part taxon-name-part-type="genus" reg="Tarenna">T.</tp:taxon-name-part><tp:taxon-name-part taxon-name-part-type="species" reg="tsangii">tsangii</tp:taxon-name-part></tp:taxon-name>
                    </italic>
                  </th></tr><tr><td rowspan="1" colspan="1">Habit</td><td rowspan="1" colspan="1">Small shrubs, 1–2 m tall</td><td rowspan="1" colspan="1">Shrubs to trees, 1–6 m tall</td></tr><tr><td rowspan="1" colspan="1">Leaves</td><td rowspan="1" colspan="1">Asymmetrical, oblong–obovate or oblanceolate, 4–17 × 1.5–4 cm</td><td rowspan="1" colspan="1">Symmetrical, oblong–obovate or lanceolate, 5–26 × 1.5–7 cm</td></tr><tr><td rowspan="1" colspan="1">Stipules</td><td rowspan="1" colspan="1">Triangular, 3–5 mm, acuminate or apiculate when longer</td><td rowspan="1" colspan="1">Triangular, 4–5 mm, acuminate or apiculate</td></tr><tr><td rowspan="1" colspan="1">Blades</td><td rowspan="1" colspan="1">Adaxially with adnate short hairs</td><td rowspan="1" colspan="1">Adaxially glabrous</td></tr><tr><td rowspan="1" colspan="1">Pedicels</td><td rowspan="1" colspan="1">15–35 mm long</td><td rowspan="1" colspan="1">4–7 mm long</td></tr><tr><td rowspan="1" colspan="1">Cymes</td><td rowspan="1" colspan="1">Pendulous, with 3–5 or sometimes 9 flowers</td><td rowspan="1" colspan="1">Erect, with more than 10 flowers</td></tr><tr><td rowspan="1" colspan="1">Corolla</td><td rowspan="1" colspan="1">Corolla 1.5–1.9 cm long, tube ca. 5 mm long</td><td rowspan="1" colspan="1">Corolla 1.8–1.9 cm long, tube ca. 8–9 mm long</td></tr><tr><td rowspan="1" colspan="1">Styles</td><td rowspan="1" colspan="1">1–1.2 cm long</td><td rowspan="1" colspan="1">ca. 2 cm long</td></tr><tr><td rowspan="1" colspan="1">Ovary</td><td rowspan="1" colspan="1">Multiple ovules per locule</td><td rowspan="1" colspan="1">Two ovules per locule</td></tr><tr><td rowspan="1" colspan="1">Fruits</td><td rowspan="1" colspan="1">Sparsely pubescent</td><td rowspan="1" colspan="1">Glabrous</td></tr><tr><td rowspan="1" colspan="1">Seeds per fruit</td><td rowspan="1" colspan="1">13–19 seeds</td><td rowspan="1" colspan="1">4 seeds</td></tr></tbody></table></table-wrap><p>It is challenging to distinguish different species based on morphological characters alone. However, after carefully scrutinizing the morphological characters of the new species and related species, we found that the new species is easily recognized by its pendulous cymose inflorescences and large number of seeds per fruit. Although <italic><tp:taxon-name><tp:taxon-name-part taxon-name-part-type="genus" reg="Tarenna">T.</tp:taxon-name-part><tp:taxon-name-part taxon-name-part-type="species" reg="tsangii">tsangii</tp:taxon-name-part></tp:taxon-name></italic> has a much larger distribution range than <italic><tp:taxon-name><tp:taxon-name-part taxon-name-part-type="genus" reg="Tarenna">T.</tp:taxon-name-part><tp:taxon-name-part taxon-name-part-type="species" reg="pendula">pendula</tp:taxon-name-part></tp:taxon-name></italic>, their areas do not overlap. Because the distribution range of <italic><tp:taxon-name><tp:taxon-name-part taxon-name-part-type="genus" reg="Tarenna">T.</tp:taxon-name-part><tp:taxon-name-part taxon-name-part-type="species" reg="pendula">pendula</tp:taxon-name-part></tp:taxon-name></italic> is immediately adjacent to that of <italic><tp:taxon-name><tp:taxon-name-part taxon-name-part-type="genus" reg="Tarenna">T.</tp:taxon-name-part><tp:taxon-name-part taxon-name-part-type="species" reg="tsangii">tsangii</tp:taxon-name-part></tp:taxon-name></italic>, we hypothesize that these two species may be allopatric. Given the complicated evolutionary relationship among <italic><tp:taxon-name><tp:taxon-name-part taxon-name-part-type="genus" reg="Tarenna">Tarenna</tp:taxon-name-part></tp:taxon-name></italic> species, future studies should investigate the plant diversity and phylogeny of this genus in greater detail.</p></tp:treatment-sec><ref-list><ref id="B2"><mixed-citation xmlns:xlink="http://www.w3.org/1999/xlink" xlink:type="simple"><person-group><name name-style="western"><surname>Chen</surname><given-names>T</given-names></name><name name-style="western"><surname>Taylor</surname><given-names>CM</given-names></name></person-group> (<year>2011</year>) <italic><tp:taxon-name><tp:taxon-name-part taxon-name-part-type="genus">Tarenna.</tp:taxon-name-part></tp:taxon-name></italic> In: In Wu ZY, Raven PH, Hong DY (Eds) Flora of China. Vol. 19 (<tp:taxon-name><tp:taxon-name-part taxon-name-part-type="family">Rubiaceae</tp:taxon-name-part></tp:taxon-name>). Science Press, Beijing, and Missouri Botanical Garden Press, St. Louis.</mixed-citation></ref></ref-list></tp:taxon-treatment>
